# Supplementary material for: The Assessment of White Matter Integrity Alteration Pattern in Patients with Brain Tumor Utilizing Diffusion Tensor Imaging: A Systematic Review
Source: Cancers (Basel). 2023 Jun 24;15(13):3326. doi: 10.3390/cancers15133326 (PMC10341056; doi:10.3390/cancers15133326)
Supplement: Supplementary file 1 [file cancers-15-03326-s001.zip]

Archive with 1 entries (1 files):
- cancers-2438382-supplementary.pdf
